# Supplementary material for: First Molecular Detection of Bartonella bovis and Bartonella schoenbuchensis in European Bison (Bison bonasus)
Source: Animals (Basel). 2022 Dec 28;13(1):121. doi: 10.3390/ani13010121 (PMC9817727; doi:10.3390/ani13010121)
Supplement: Supplementary file 1 [file animals-13-00121-s001.zip]

Archive with 1 entries (1 files):
- animals-2093940-supplementary.pdf
